# Supplementary material for: Differences in Tsimane children’s growth outcomes and associated determinants as estimated by WHO standards vs. within-population references
Source: PLoS One. 2019 Apr 17;14(4):e0214965. doi: 10.1371/journal.pone.0214965 (PMC6469771; doi:10.1371/journal.pone.0214965)
Supplement: S1 Table — Full results for all regression models and age interactions in select models. (XLSX) [file pone.0214965.s002.xlsx]

## Sheet:  Models 1a-6f
RED p values = non-agreement in significance of term (p < 0.10)	ALL COEFFICIENTS ARE STANDARDIZED BETAS
GREEN p-values = agreement of significance (p < 0.10)
Models 1-6: ages 0-35 months	Model 1a					Model 1b					Model 2a					Model 2b					Model 3a					Model 3b					Model 4a					Model 4b					Model 5a					Model 5b
(n = 281 observations, 152 subjects )	WHO					Tsimane					WHO					Tsimane					WHO					Tsimane					WHO					Tsimane					WHO					Tsimane
HAZ	Est.	SE	0.025	0.95	p	Est.	SE	0.025	0.95	p	Est.	SE	0.025	0.95	p	Est.	SE	0.025	0.95	p	Est.	SE	0.025	0.95	p	Est.	SE	0.025	0.95	p	Est.	SE	0.025	0.95	p	Est.	SE	0.025	0.95	p	Est.	SE	0.025	0.95	p	Est.	SE	0.025	0.95
Maternal height	0.256	0.0704	0.118	0.394	0	0.333	0.859	0.165	0.501	0	0.247	0.068	0.114	0.38	< 0.001	0.326	0.01	0.018	0.057	< 0.001	0.26	0.069	0.124	0.396	<0.001	0.339	0.085	0.173	0.505	<0.001	0.247	0.069	0.112	0.383	<0.001	0.327	0.085	0.16	0.494	<0.001	0.264	0.075	0.118	0.411	< 0.001	0.334	0.091	0.155	0.513
Infant sex (male)	-0.0797	0.0648	-0.207	0.0473	0.221	0.00337	0.787	-0.151	0.158	0.966	-0.106	0.063	-0.229	0.018	0.096	-0.023	0.092	-0.209	0.153	0.764	-0.091	0.064	-0.216	0.034	0.157	-0.009	0.078	-0.162	0.144	0.907	-0.082	0.064	-0.207	0.042	0.197	0.002	0.078	-0.151	0.154	0.983	-0.081	0.065	-0.208	0.046	0.215	0.003	0.079	-0.151	0.158
Infant age (months)	-0.45	0.0547	-0.558	-0.343	0	0.032	0.0647	-0.949	0.159	0.622	-0.454	0.053	-0.558	-0.35	< 0.001	0.027	0.005	-0.006	0.013	0.672	-0.457	0.054	-0.562	-0.351	<0.001	0.025	0.064	-0.101	0.15	0.702	-0.483	0.056	-0.592	-0.374	<0.001	0.009	0.066	-0.121	0.139	0.89	-0.448	0.055	-0.556	-0.34	< 0.001	0.032	0.065	-0.096	0.16
IBI >= 33 vs. < 33 months (ref)	⎻	⎻	⎻	⎻	⎻	⎻	⎻	⎻	⎻	⎻	0.201	0.067	0.069	0.333	0.003	0.202	0.107	0.051	0.473	0.016	⎻	⎻	⎻	⎻	⎻	⎻	⎻	⎻	⎻	⎻					⎻					⎻					⎻
First born vs. < 33 months (ref)	⎻	⎻	⎻	⎻	⎻	⎻	⎻	⎻	⎻	⎻	0.144	0.065	0.016	0.271	0.029	0.129	0.123	-0.06	0.424	0.109	⎻	⎻	⎻	⎻	⎻	⎻	⎻	⎻	⎻	⎻	⎻	⎻	⎻	⎻	⎻	⎻	⎻	⎻	⎻	⎻	⎻	⎻	⎻	⎻	⎻	⎻	⎻	⎻	⎻
7+ vs. 2-6 births (ref)	⎻	⎻	⎻	⎻	⎻	⎻	⎻	⎻	⎻	⎻	⎻	⎻	⎻	⎻	⎻	⎻	⎻	⎻	⎻	⎻	0.147	0.069	0.01	0.283	0.037	0.16	0.085	-0.006	0.327	0.061	⎻	⎻	⎻	⎻	⎻	⎻	⎻	⎻	⎻	⎻	⎻	⎻	⎻	⎻	⎻	⎻	⎻	⎻	⎻
Primiparous vs. 2-6 births (ref)	⎻	⎻	⎻	⎻	⎻	⎻	⎻	⎻	⎻	⎻	⎻	⎻	⎻	⎻	⎻	⎻	⎻	⎻	⎻	⎻	0.124	0.066	-0.005	0.253	0.061	0.113	0.08	-0.044	0.27	0.162	⎻	⎻	⎻	⎻	⎻	⎻	⎻	⎻	⎻	⎻	⎻	⎻	⎻	⎻	⎻	⎻	⎻	⎻	⎻
# siblings < 5 years old	⎻	⎻	⎻	⎻	⎻	⎻	⎻	⎻	⎻	⎻	⎻	⎻	⎻	⎻	⎻	⎻	⎻	⎻	⎻	⎻	⎻	⎻	⎻	⎻	⎻	⎻	⎻	⎻	⎻	⎻	-0.141	0.066	-0.27	-0.012	0.034	-0.099	0.081	-0.258	0.059	0.22	⎻	⎻	⎻	⎻	⎻	⎻	⎻	⎻	⎻
Remote vs. near market village (ref)	⎻	⎻	⎻	⎻	⎻	⎻	⎻	⎻	⎻	⎻	⎻	⎻	⎻	⎻	⎻	⎻	⎻	⎻	⎻	⎻	⎻	⎻	⎻	⎻	⎻	⎻	⎻	⎻	⎻	⎻	⎻	⎻	⎻	⎻	⎻	⎻	⎻	⎻	⎻	⎻	0.023	0.07	-0.114	0.159	0.743	0.002	0.085	-0.164	0.168
Rainy vs. dry birth season (ref)	⎻	⎻	⎻	⎻	⎻	⎻	⎻	⎻	⎻	⎻	⎻	⎻	⎻	⎻	⎻	⎻	⎻	⎻	⎻	⎻	⎻	⎻	⎻	⎻	⎻	⎻	⎻	⎻	⎻	⎻	⎻	⎻	⎻	⎻	⎻	⎻	⎻	⎻	⎻	⎻	⎻	⎻	⎻	⎻	⎻	⎻	⎻	⎻	⎻
AIC	794.7					412.3					788.1					409.6					792.4					411.9					792.2					412.8					796.6					414.3
BIC	816.5					434.1					817.2					438.7					821.5					441					817.7					438.3					822					439.8
Intercept variance (ID)	0.95 +/- 0.97					0.30 +/- 0.55					0.85 +/- 0.92					0.28 +/- 0.53					0.90 +/- 0.95					0.29 +/- 0.54					0.90 +/- 0.95					0.29 +/- 0.54					0.95 +/- 0.97					0.30+/- 0.55
Residual variance	0.43 +/- 0.66					0.09 +/- 0.31					0.43 +/- 0.66					0.09 +/- 0.30					0.43 +/- 0.65					0.09 +/- 0.30					0.44 +/- 0.66					0.10 +/- 0.31					0.43 +/- 0.66					0.09 +/- 0.31
Marginal R^2 (fixed effects)	0.27					0.1					0.33					0.15					0.3					0.13					0.3					0.11					0.27					0.1
Conditional R^2 (fixed + random effects)	0.77					0.78					0.77					0.79					0.77					0.79					0.77					0.78					0.77					0.78
	Model 1c					Model 1d					Model 2c					Model 2d					Model 3c					Model 3d					Model 4c					Model 4d					Model 5c					Model 5d
	WHO					Tsimane					WHO					Tsimane					WHO					Tsimane					WHO					Tsimane					WHO					Tsimane
WAZ	Est.	SE	0.025	0.95	p	Est.	SE	0.025	0.95	p	Est.	SE	0.025	0.95	p	Est.	SE	0.025	0.95	p	Est.	SE	0.025	0.95	p	Est.	SE	0.025	0.95	p	Est.	SE	0.025	0.95	p	Est.	SE	0.025	0.95	p	Est.	SE	0.025	0.95	p	Est.	SE	0.025	0.95
Maternal height	0.23	0.0827	0.068	0.392	0.006	0.269	0.09	0.0929	0.446	0.003	0.227	0.081	0.069	0.385	0.00565	0.267	0.088	0.094	0.441	0.00299	0.245	0.08	0.088	0.403	0.003	0.288	0.087	0.117	0.458	0.001	0.221	0.082	0.061	0.381	0.008	0.262	0.089	0.087	0.438	0.004	0.205	0.088	0.033	0.377	0.021	0.241	0.095	0.054	0.428
Infant sex (male)	-0.131	0.0757	-0.28	0.0171	0.085	-0.0261	0.0823	-0.187	0.135	0.756	-0.162	0.075	-0.308	-0.016	0.03167	-0.054	0.082	-0.214	0.106	0.50837	-0.153	0.074	-0.298	-0.009	0.039	-0.051	0.08	-0.208	0.105	0.523	-0.134	0.075	-0.281	0.012	0.074	-0.028	0.082	-0.189	0.132	0.729	-0.128	0.076	-0.276	0.02	0.093	-0.022	0.082	-0.183	0.139
Infant age (months)	-0.329	0.0613	-0.449	-0.209	0	-0.0351	0.0663	-0.165	0.0948	0.672	-0.327	0.06	-0.445	-0.209	<0.001	-0.035	0.065	-0.164	0.093	0.58883	-0.335	0.06	-0.452	-0.217	<0.001	-0.044	0.065	-0.17	0.083	0.499	-0.36	0.063	-0.483	-0.238	<0.001	-0.059	0.068	-0.192	0.074	0.384	-0.335	0.062	-0.455	-0.214	< 0.001	-0.041	0.067	-0.172	0.089
IBI >= 33 vs. < 33 months (ref)	⎻	⎻	⎻	⎻	⎻	⎻	⎻	⎻	⎻	⎻	0.219	0.08	0.063	0.375	0.00687	0.199	0.087	0.028	0.37	0.02445					⎻					⎻					⎻					⎻					⎻
First born vs. < 33 months (ref)	⎻	⎻	⎻	⎻	⎻	⎻	⎻	⎻	⎻	⎻	0.064	0.077	-0.087	0.215	0.4067	0.037	0.084	-0.128	0.202	0.66041					⎻					⎻	⎻	⎻	⎻	⎻	⎻	⎻	⎻	⎻	⎻	⎻	⎻	⎻	⎻	⎻	⎻	⎻	⎻	⎻	⎻
7+ vs. 2-6 births (ref)	⎻	⎻	⎻	⎻	⎻	⎻	⎻	⎻	⎻	⎻	⎻	⎻	⎻	⎻	⎻	⎻	⎻	⎻	⎻	⎻	0.259	0.08	0.101	0.416	0.002	0.29	0.087	0.12	0.461	0.001	⎻	⎻	⎻	⎻	⎻	⎻	⎻	⎻	⎻	⎻	⎻	⎻	⎻	⎻	⎻	⎻	⎻	⎻	⎻
Primiparous vs. 2-6 births (ref)	⎻	⎻	⎻	⎻	⎻	⎻	⎻	⎻	⎻	⎻	⎻	⎻	⎻	⎻	⎻	⎻	⎻	⎻	⎻	⎻	0.067	0.076	-0.082	0.216	0.38	0.053	0.082	-0.108	0.214	0.522	⎻	⎻	⎻	⎻	⎻	⎻	⎻	⎻	⎻	⎻	⎻	⎻	⎻	⎻	⎻	⎻	⎻	⎻	⎻
# siblings < 5 years old	⎻	⎻	⎻	⎻	⎻	⎻	⎻	⎻	⎻	⎻	⎻	⎻	⎻	⎻	⎻	⎻	⎻	⎻	⎻	⎻	⎻	⎻	⎻	⎻	⎻	⎻	⎻	⎻	⎻	⎻	-0.163	0.077	-0.315	-0.011	0.03	-0.123	0.085	-0.289	0.043	0.147	⎻	⎻	⎻	⎻	⎻	⎻	⎻	⎻	⎻
Remote vs. near market village (ref)	⎻	⎻	⎻	⎻	⎻	⎻	⎻	⎻	⎻	⎻	⎻	⎻	⎻	⎻	⎻	⎻	⎻	⎻	⎻	⎻	⎻	⎻	⎻	⎻	⎻	⎻	⎻	⎻	⎻	⎻	⎻	⎻	⎻	⎻	⎻	⎻	⎻	⎻	⎻	⎻	-0.069	0.081	-0.229	0.09	0.396	-0.077	0.088	-0.25	0.097
Rainy vs. dry birth season (ref)	⎻	⎻	⎻	⎻	⎻	⎻	⎻	⎻	⎻	⎻	⎻	⎻	⎻	⎻	⎻	⎻	⎻	⎻	⎻	⎻	⎻	⎻	⎻	⎻	⎻	⎻	⎻	⎻	⎻	⎻	⎻	⎻	⎻	⎻	⎻	⎻	⎻	⎻	⎻	⎻	⎻	⎻	⎻	⎻	⎻	⎻	⎻	⎻	⎻
AIC	616.1					411					612.8					411.3					610					404.6					613.8					411.3					617.4					412.7
BIC	638					433.3					6419					439.4					639.1					433.7					639.2					436.8					642.9					438.2
Intercept variance (ID)	0.69 +/- 0.83					0.35 +/- 0.59					0.65 +/- 0.80					0.33 +/- 0.57					0.64 +/- 0.80					0.32 +/- 0.55					0.67 +/- 0.82					0.34 +/- 0.58					0.69 +/- 0.83					0.34 +/- 0.59
Residual variance	0.18 +/- 0.42					0.08 +/- 0.29					0.18 +/- 0.43					0.08 +/- 0.29					0.18 +/- 0.42					0.08 +/- 0.29					0.18 +/- 0.42					0.08 +/- 0.29					0.18 +/- 0.42					0.08 +/- 0.29
Marginal R^2 (fixed effects)	0.15					0.06					0.2					0.1					0.21					0.13					0.18					0.08					0.15					0.06
Conditional R^2 (fixed + random effects)	0.82					0.81					0.83					0.82					0.83					0.82					0.83					0.82					0.82					0.82
	Model 1e					Model 1f					Model 2e					Model 2f					Model 3e					Model 3f					Model 4e					Model 4f					Model 5e					Model 5f
	WHO					Tsimane					WHO					Tsimane					WHO					Tsimane					WHO					Tsimane					WHO					Tsimane
WHZ	Est.	SE	0.025	0.95	p	Est.	SE	0.025	0.95	p	Est.	SE	0.025	0.95	p	Est.	SE	0.025	0.95	p	Est.	SE	0.025	0.95	p	Est.	SE	0.025	0.95	p	Est.	SE	0.025	0.95	p	Est.	SE	0.025	0.95	p	Est.	SE	0.025	0.95	p	Est.	SE	0.025	0.95
Maternal height	0.03	0.078	-0.123	0.183	0.7	0.047	0.086	-0.121	0.215	0.581	0.034	0.077	-0.117	0.185	0.66	0.052	0.085	-0.115	0.219	0.546	0.046	0.076	-0.104	0.195	0.551	0.063	0.084	-0.101	0.228	0.4507	0.028	0.078	-0.126	0.181	0.726	0.046	0.086	-0.122	0.214	0.59	0.002	0.082	-0.159	0.163	0.982	0.017	0.091	-0.161	0.194
Infant sex (male)	-0.083	0.073	-0.226	0.06	0.257	-0.034	0.079	-0.189	0.121	0.665	-0.094	0.073	-0.237	0.048	0.195	-0.038	0.079	-0.194	0.117	0.629	-0.099	0.071	-0.239	0.041	0.167	-0.053	0.078	-0.205	0.1	0.4995	-0.084	0.073	-0.227	0.059	0.253	-0.035	0.079	-0.19	0.12	0.66	-0.08	0.073	-0.222	0.063	0.275	-0.031	0.079	-0.185	0.124
Infant age (months)	0.05	0.064	-0.075	0.175	0.432	0.089	0.068	-0.043	0.221	0.189	0.053	0.063	-0.071	0.177	0.404	0.09	0.067	-0.042	0.222	0.182	0.048	0.063	-0.075	0.171	0.443	0.085	0.066	-0.044	0.215	0.1988	0.042	0.066	-0.087	0.172	0.521	0.084	0.07	-0.052	0.221	0.23	0.04	0.064	-0.087	0.166	0.537	0.08	0.068	-0.053	0.213
IBI >= 33 vs. < 33 months (ref)	⎻	⎻	⎻	⎻	⎻	⎻	⎻	⎻	⎻	⎻	0.077	0.077	-0.074	0.228	0.32	0.02	0.085	-0.146	0.186	0.817					⎻					⎻	⎻	⎻	⎻	⎻	⎻					⎻
First born vs. < 33 months (ref)	⎻	⎻	⎻	⎻	⎻	⎻	⎻	⎻	⎻	⎻	-0.082	0.075	-0.229	0.065	0.277	-0.086	0.082	-0.247	0.075	0.295					⎻					⎻	⎻	⎻	⎻	⎻	⎻	⎻	⎻	⎻	⎻	⎻					⎻	⎻	⎻	⎻	⎻
7+ vs. 2-6 births (ref)	⎻	⎻	⎻	⎻	⎻	⎻	⎻	⎻	⎻	⎻	⎻	⎻	⎻	⎻	⎻	⎻	⎻	⎻	⎻	⎻	0.174	0.077	0.024	0.325	0.025	0.196	0.084	0.031	0.361	0.0212	⎻	⎻	⎻	⎻	⎻	⎻	⎻	⎻	⎻	⎻	⎻	⎻	⎻	⎻	⎻	⎻	⎻	⎻	⎻
Primiparous vs. 2-6 births (ref)	⎻	⎻	⎻	⎻	⎻	⎻	⎻	⎻	⎻	⎻	⎻	⎻	⎻	⎻	⎻	⎻	⎻	⎻	⎻	⎻	-0.061	0.074	-0.206	0.084	0.409	-0.045	0.08	-0.202	0.112	0.5782	⎻	⎻	⎻	⎻	⎻	⎻	⎻	⎻	⎻	⎻	⎻	⎻	⎻	⎻	⎻	⎻	⎻	⎻	⎻
# siblings < 5 years old	⎻	⎻	⎻	⎻	⎻	⎻	⎻	⎻	⎻	⎻	⎻	⎻	⎻	⎻	⎻	⎻	⎻	⎻	⎻	⎻	⎻	⎻	⎻	⎻	⎻	⎻	⎻	⎻	⎻	⎻	-0.035	0.076	-0.183	0.114	0.649	-0.021	0.082	-0.182	0.14	0.8	⎻	⎻	⎻	⎻	⎻	⎻	⎻	⎻	⎻
Remote vs. near market village (ref)	⎻	⎻	⎻	⎻	⎻	⎻	⎻	⎻	⎻	⎻	⎻	⎻	⎻	⎻	⎻	⎻	⎻	⎻	⎻	⎻	⎻	⎻	⎻	⎻	⎻	⎻	⎻	⎻	⎻	⎻	⎻	⎻	⎻	⎻	⎻	⎻	⎻	⎻	⎻	⎻	-0.084	0.078	-0.236	0.069	0.283	-0.087	0.085	-0.252	0.079
Rainy vs. dry birth season (ref)	⎻	⎻	⎻	⎻	⎻	⎻	⎻	⎻	⎻	⎻	⎻	⎻	⎻	⎻	⎻	⎻	⎻	⎻	⎻	⎻	⎻	⎻	⎻	⎻	⎻	⎻	⎻	⎻	⎻	⎻	⎻	⎻	⎻	⎻	⎻	⎻	⎻	⎻	⎻	⎻	⎻	⎻	⎻	⎻	⎻	⎻	⎻	⎻	⎻
AIC	789.4					476.1					790.5					478.7					786.4					473.4					791.2					478					790.3					477
BIC	811.3					497.9					819.6					507.8					815.5					502.5					816.7					503.5					815.7					502.5
Intercept variance (ID)	0.55 +/- 0.74					0.27 +/- 0.52					0.53 +/- 0.73					0.26 +/- 0.51					0.51 +/- 0.71					0.25 +/- 0.50					0.56 +/- 0.75					0.27 +/- 0.52					0.565+/- 0.74					0.27 +/- 0.51
Residual variance	0.56 +/- 0.75					0.15 +/- 0.39					0.57 +/- 0.5					0.15 +/- 0.39					0.56 +/- 0.75					0.15 +/- 0.39					0.56 +/- 0.75					0.15 +/- 0.39					0.56 +/- 0.75					0.15 +/- 0.39
Marginal R^2 (fixed effects)	0.01					0.01					0.02					0.02					0.05					0.05					0.01					0.01					0.02					0.02
Conditional R^2 (fixed + random effects)	0.5					0.64					0.5					0.64					0.5					0.64					0.5					0.64					0.51					0.64
WHO HAZ lowest AIC	788.1	Model 2
WHO HAZ lowest BIC	816.5	Model 1
Tsimane HAZ lowest AIC	409.6	Model 2
Tsimane HAZ lowest BIC	434.1	Model 1
WHO WAZ lowest AIC	610	Model 3
WHO WAZ lowest BIC	638	Model 1
Tsimane WAZ lowest AIC	404.6	Model 1
Tsimane WAZ lowest BIC	433.3	Model 1
WHO WHZ lowest AIC	786.4	Model 3
WHO WHZ lowest BIC	811.3	Model 1
Tsimane WHZ lowest AIC	473.4	Model 3
Tsimane WHZ lowest BIC	497.9	Model 1
[truncated: 11 more columns]

## Sheet: Model 7a-f
Models 7a-d ages 0-5 months	Model 7a					Model 7b
(n = 83 observations, 41 subjects )	WHO					Tsimane
HAZ	Est.	SE	0.025	0.95	p	Est.	SE	0.025	0.95	p
Maternal height	0.222	0.149	-0.07	0.513	0.146	0.227	0.154	-0.075	0.53	0.151
Infant sex (male)	-0.135	0.14	-0.409	0.139	0.34	0.068	0.144	-0.215	0.352	0.638
Infant age (months)	0.11	0.112	-0.109	0.328	0.329	0.295	0.109	0.081	0.509	0.009
Infant feeding status CF vs. EBF (ref)*	-0.129	0.122	-0.367	0.11	0.294	-0.128	0.12	-0.363	0.108	0.291
AIC	239.9					106.4
BIC	256.9					123.3
Intercept variance (ID)	0.64 +/- 0.80					0.15 +/- 0.38
Residual variance	0.49 +/- 0.70					0.09 +/- 0.30
Marginal R^2 (fixed effects)	0.08					0.1
Conditional R^2 (fixed + random effects)	0.6					0.66
*CF = complementary feeding introduced
EBF= exclusive breastfeeding
	Model 7c					Model 7d
	WHO					Tsimane
WAZ	Est.	SE	0.025	0.95	p	Est.	SE	0.025	0.95	p
Maternal height	0.078	0.167	-0.249	0.405	0.643	0.09	0.171	-0.246	0.426	0.602
Infant sex (male)	-0.164	0.155	-0.468	0.14	0.298	0.024	0.159	-0.288	0.336	0.88
Infant age (months)	0.148	0.089	-0.027	0.324	0.102	0.408	0.09	0.23	0.585	<0.001
Infant feeding status CF vs. EBF (ref)*	-0.136	0.1	-0.332	0.06	0.178	-0.15	0.101	-0.348	0.049	0.145
AIC	181					102.7
BIC	197.9					119.6
Intercept variance (ID)	0.62 +/- 0.79					0.25 +/- 0.50
Residual variance	0.16 +/- 0.40					0.06 +/- 0.24
Marginal R^2 (fixed effects)	0.04					0.11
Conditional R^2 (fixed + random effects)	0.81					0.3
	Model 7e					Model 7f
	WHO					Tsimane
WHZ	Est.	SE	0.025	0.95	p	Est.	SE	0.025	0.95	p
Maternal height	-0.064	0.141	-0.34	0.212	0.651	-0.008	0.144	-0.29	0.275	0.958
Infant sex (male)	-0.055	0.134	-0.318	0.207	0.682	0.028	0.136	-0.238	0.293	0.839
Infant age (months)	-0.059	0.121	-0.297	0.18	0.631	0.373	0.112	0.154	0.592	0.001
Infant feeding status CF vs. EBF (ref)*	0.083	0.131	-0.173	0.339	0.526	-0.036	0.122	-0.274	0.202	0.768
AIC	261					115.6
BIC	278					132.5
Intercept variance (ID)	0.52 +/- 0.72					0.13 +/- 0.36
Residual variance	0.77 +/- 0.88					0.11 +/- 0.34
Marginal R^2 (fixed effects)	0.01					0.12
Conditional R^2 (fixed + random effects)	0.41					0.59

## Sheet: Models 8a-9f
Models 8a-d & 9a-: subjects aged 6-35 months	Model 8a					Model 8b					Model 9a					Model 9b
(n = 198 observations, 129 subjects )	WHO					Tsimane					WHO					Tsimane
HAZ	Est.	SE	0.025	0.95	p	Est.	SE	0.025	0.95	p	Est.	SE	0.025	0.95	p	Est.	SE	0.025	0.95	p
Maternal height	0.333	0.083	0.17	0.495	<0.001	0.39	0.093	0.207	0.572	<0.001	0.29	0.085	0.123	0.456	<0.001	0.327	0.094	0.142	0.511	< 0.001
Infant sex (male)	-0.098	0.075	-0.244	0.049	0.193	-0.031	0.084	-0.195	0.133	0.713	-0.09	0.077	-0.24	0.061	0.245	-0.012	0.085	-0.179	0.154	0.886
Infant age (months)	-0.349	0.067	-0.481	-0.217	<0.001	0.043	0.074	-0.102	0.187	0.561	-0.364	0.079	-0.519	-0.208	<0.001	0.088	0.085	-0.079	0.256	0.302
Infant feeding status CF 0-3 vs. CF 4-5 months*	0.216	0.079	0.061	0.37	0.007	0.224	0.088	0.051	0.397	0.013					⎻					⎻
Infant feeding status weaned vs. BF (ref)*	⎻	⎻	⎻	⎻	⎻	⎻	⎻	⎻	⎻	⎻	-0.049	0.079	-0.203	0.104	0.529	-0.163	0.086	-0.331	0.006	0.06
AIC											578.1					322.3
BIC	594.2					342.5					601.1					345.3
Intercept variance (ID)	1.08 +/- 1.04					0.35 +/- 0.59					1.15 +/- 1.07					0.36 +/- 0.60
Residual variance	0.33 +/- 0.57					0.08 +/- 0.28					0.33 +/- 0.58					0.08 +/- 0.28
Marginal R^2 (fixed effects)	0.27					0.15					0.23					0.12
Conditional R^2 (fixed + random effects)	0.83					0.84					0.83					0.84
CF 0-3 vs. 4-5 = introduced CF at 0-3 vs. 4-5 months
weaned = no longer breastfeeding; BF= breastfeeding & CF
	Model 8c					Model 8d					Model 9c					Model 9d
	WHO					Tsimane					WHO					Tsimane
WAZ	Est.	SE	0.025	0.95	p	Est.	SE	0.025	0.95	p	Est.	SE	0.025	0.95	p	Est.	SE	0.025	0.95	p
Maternal height	0.32	0.095	0.134	0.505	0.001	0.344	0.1	0.148	0.54	0.001	0.31	0.096	0.121	0.499	0.002	0.323	0.102	0.123	0.523	0.002
Infant sex (male)	-0.129	0.085	-0.295	0.037	0.131	-0.036	0.089	-0.211	0.139	0.685	-0.133	0.087	-0.303	0.037	0.128	-0.036	0.092	-0.216	0.143	0.69
Infant age (months)	-0.287	0.074	-0.432	-0.142	<0.001	-0.143	0.075	-0.29	0.004	0.058	-0.361	0.085	-0.528	-0.194	<0.001	-0.205	0.086	-0.373	-0.037	0.018
Infant feeding status CF 0-3 vs. CF 4-5 months*	0.139	0.089	-0.036	0.314	0.123	0.178	0.094	-0.007	0.362	0.061					⎻					⎻
Infant feeding status weaned vs. BF (ref)*	⎻	⎻	⎻	⎻	⎻	⎻	⎻	⎻	⎻	⎻	0.077	0.087	-0.094	0.248	0.378	0.046	0.091	-0.132	0.223	0.613
AIC	461.9					310.7					463.5					313.9
BIC	484.9					333.7					486.5					336.9
Intercept variance (ID)	0.76 +/- 0.87					0.41 +/- 0.64					0.80 +/- 0.89					0.43 +/- 0.66
Residual variance	0.15 +/- 0.39					0.06 +/- 0.24					0.14 +/- 0.38					0.06 +/- 0.23
Marginal R^2 (fixed effects)	0.18					0.13					0.17					0.11
Conditional R^2 (fixed + random effects)	0.86					0.9					0.87					0.9
	Model 8e					Model 8f					Model 9e					Model 9f
	WHO					Tsimane					WHO					Tsimane
WHZ	Est.	SE	0.025	0.95	p	Est.	SE	0.025	0.95	p	Est.	SE	0.025	0.95	p	Est.	SE	0.025	0.95	p
Maternal height	0.081	0.092	-0.099	0.261	0.38	0.067	0.099	-0.127	0.261	0.501	0.095	0.092	-0.085	0.275	0.303	0.081	0.1	-0.115	0.276	0.421
Infant sex (male)	-0.07	0.084	-0.233	0.094	0.406	-0.028	0.089	-0.203	0.147	0.753	-0.079	0.084	-0.243	0.086	0.352	-0.039	0.09	-0.216	0.138	0.668
Infant age (months)	0.031	0.078	-0.122	0.184	0.694	-0.05	0.082	-0.21	0.11	0.541	-0.037	0.092	-0.217	0.143	0.687	-0.138	0.095	-0.324	0.048	0.149
Infant feeding status EBF 0-3 vs. EBF 4-5 months*	0.011	0.088	-0.162	0.184	0.899	0.041	0.095	-0.145	0.226	0.668
Infant feeding status weaned vs. BF (ref)*	⎻	⎻	⎻	⎻	⎻	⎻	⎻	⎻	⎻	⎻	0.108	0.089	-0.066	0.282	0.225	0.13	0.093	-0.052	0.313	0.164
AIC	544.8					367.7					553.3					366
BIC	577.8					390.7					576.3					389
Intercept variance (ID)	0.65 +/- 0.81					0.35 +/- 0.59					0.67 +/- 0.82					0.36 +/- 0.60
Residual variance	0.44 +/- 0.66					0.13 +/- 0.36					0.43 +/- 0.65					0.13 +/- 0.35
Marginal R^2 (fixed effects)	0.01					0.01					0.02					0.02
Conditional R^2 (fixed + random effects)	0.6					0.73					0.62					0.71

## Sheet: Age interactions
Model	Indpendent variable	WHO HAZ				Tsimane LMS HAZ
		Est. (Std).	Sig.	AIC	Marginal R^2	Est.	Sig.	AIC	Marginal R^2
M2a	IBI >=33 mos (vs. < 33 mos)	0.201	0.003	788.1	0.33	0.202	0.016	409.6	0.14
M2a - age	""	0.199	0.018	844.4	0.1	0.202	0.016	407.8	0.15
M2a + age*IBI	age*IBI >=33 mos	NR	NS	791.5	0.33	NR	NS	413.2	0.15
M2a	IBI primiparous (vs. < 33 mos)	0.144	0.029			0.129	0.109
M2a - age	""	0.143	0.077			0.129	0.108
M2a + age*IBI	age*primiparous	NR	NS			NR	NS
M8a	CF 0-3 (vs. 4-5 months)	0.216	0.007	571.2	0.27	0.224	0.013	319.5	0.15
M8a - age	""	0.31	0.003	594.2	0.16	0.21	0.015	317.8	0.15
M8a + age*CF 3 mos	age*CF 0-3 months	NR	NS	572.6	0.27	NR	NS	319.1	0.15
M9a	Weaned (vs. breastfeeding)	-0.049	0.529	578.1	0.23	-0.163	0.06	322.3	0.12
M9a - age	""	-0.24	0.001	596	0.13	-0.116	0.113	321.3	0.12
M9a + age*weaned	age*weaned	NR	0.017	574.3	0.26	NR	0.371	323.5	0.13
M8/9a - CF/Weaned	age	-0.391	<0.001	576.5	0.23	0.002	0.975	323.8	0.11
(Mat. Height + sex + age)
Signifcance levels in green denote agreement between WHO and Tsimane models (p < 0.10); red denotes disagreement. AIC values highlighted yellow are the lowest for that respective model set.
